# Supplementary material for: Detection of Coxiella burnetii in Bulk Tank Milk of Dairy Small Ruminant Farms in Greece
Source: Foods. 2025 Jan 31;14(3):460. doi: 10.3390/foods14030460 (PMC11817811; doi:10.3390/foods14030460)
Supplement: Supplementary file 1 [file foods-14-00460-s001.zip]

Archive with 1 entries (1 files):
- foods-3379600-supplementary.pdf
